# Supplementary material for: ﻿Morphological characteristics and phylogenetic analyses revealed four new wood inhabiting fungi (Agaricomycetes, Basidiomycota) in Xizang Autonomous Region, China
Source: MycoKeys. 2024 Jun 25;106:201–24. doi: 10.3897/mycokeys.106.125831 (PMC11220403; doi:10.3897/mycokeys.106.125831)
Supplement: XML Treatment for Calocera ramaria [file mycokeys.106.125831-treatment1.xml]

<!DOCTYPE tp:taxon-treatment
  PUBLIC "-//TaxonX//DTD Taxonomic Treatment Publishing DTD v0 20100105//EN" "tax-treatment-NSO.dtd">
<tp:taxon-treatment xmlns:tp="http://www.plazi.org/taxpub"><tp:treatment-meta><kwd-group><label>Taxon classification</label><kwd>
                <named-content content-type="kingdom">Fungi</named-content>
              </kwd><kwd>
                <named-content content-type="order">Dacrymycetales</named-content>
              </kwd><kwd>
                <named-content content-type="family">Dacrymycetaceae</named-content>
              </kwd></kwd-group><mixed-citation publication-type="journal"><person-group><name><surname>Zhou</surname><given-names>Hong-Min</given-names></name><name><surname>Zhang</surname><given-names>Xun-Chi</given-names></name><name><surname>Li</surname><given-names>Jie-Ting</given-names></name><name><surname>Wu</surname><given-names>Fang</given-names></name><name><surname>Zhao</surname><given-names>Chang-Lin</given-names></name></person-group><article-title>﻿Morphological characteristics and phylogenetic analyses revealed four new wood inhabiting fungi (<tp:taxon-name><tp:taxon-name-part taxon-name-part-type="class">Agaricomycetes</tp:taxon-name-part></tp:taxon-name>, <tp:taxon-name><tp:taxon-name-part taxon-name-part-type="phylum">Basidiomycota</tp:taxon-name-part></tp:taxon-name>) in Xizang Autonomous Region, China</article-title><source>MycoKeys</source><day>25</day><month>06</month><year>2024</year><volume>106</volume><fpage>201</fpage><lpage>224</lpage><pub-id pub-id-type="doi">10.3897/mycokeys.106.125831</pub-id></mixed-citation></tp:treatment-meta><tp:nomenclature><label>﻿</label><tp:taxon-name>
              <object-id xmlns:xlink="http://www.w3.org/1999/xlink" content-type="arpha" xlink:type="simple">EAC05090-4771-50EB-A8DF-C57D797BEE08</object-id>
              <tp:taxon-name-part taxon-name-part-type="genus" reg="Calocera">Calocera</tp:taxon-name-part>
              <tp:taxon-name-part taxon-name-part-type="species" reg="ramaria">ramaria</tp:taxon-name-part>
              <object-id xmlns:xlink="http://www.w3.org/1999/xlink" content-type="mycobank" xlink:type="simple">852565</object-id>
            </tp:taxon-name><tp:taxon-authority>C.L. Zhao &amp; H.M. Zhou</tp:taxon-authority><tp:taxon-status xmlns:xlink="http://www.w3.org/1999/xlink" xlink:type="simple">sp. nov.</tp:taxon-status><xref ref-type="fig" rid="F5">Figs 5</xref><xref ref-type="fig" rid="F6">, 6</xref></tp:nomenclature><tp:treatment-sec sec-type="Holotype" id="SECID0EMJAK"><title>Holotype.</title><p>China, Xizang, Linzhi, Sejila Mountain National Forest Park, <named-content xmlns:xlink="http://www.w3.org/1999/xlink" content-type="dwc:verbatimCoordinates" xlink:type="simple"><named-content content-type="geo-json" specific-use="{&#34;type&#34;:&#34;Point&#34;,&#34;coordinates&#34;:[95.183333,30.066667]}" id="NCID0EVJAK" xlink:type="simple">29°64'N, 94°71'E</named-content></named-content>, elev. 3852 m, gregarious on humus under <italic><tp:taxon-name><tp:taxon-name-part taxon-name-part-type="genus" reg="Abies">Abies</tp:taxon-name-part></tp:taxon-name></italic>, 2 August 2023, CLZhao 31166 (SWFC).</p><fig id="F5" position="float" orientation="portrait"><object-id xmlns:xlink="http://www.w3.org/1999/xlink" content-type="doi" xlink:type="simple">10.3897/mycokeys.106.125831.figure5</object-id><object-id xmlns:xlink="http://www.w3.org/1999/xlink" content-type="arpha" xlink:type="simple">7A2D2686-21A3-5D95-A5B1-104C09B6D73F</object-id><label>Figure 5.</label><caption><p>Basidiomata and microscopic structures of <italic><tp:taxon-name><tp:taxon-name-part taxon-name-part-type="genus" reg="Calocera">Calocera</tp:taxon-name-part><tp:taxon-name-part taxon-name-part-type="species" reg="ramaria">ramaria</tp:taxon-name-part></tp:taxon-name></italic> (holotype, CLZhao 31166, holotype) <bold>A, B</bold> basidiomata <bold>C</bold> a section of hymenium <bold>D</bold> basidiospores <bold>E</bold> marginal hyphae <bold>F</bold> internal hyphae. Scale bars: 1 cm (<bold>A, B</bold>); 10 μm (<bold>C–F</bold>).</p></caption><graphic xmlns:xlink="http://www.w3.org/1999/xlink" xlink:href="mycokeys-106-201-g005.jpg" position="float" orientation="portrait" xlink:type="simple" id="oo_1078927.jpg"><uri content-type="original_file" xlink:type="simple">https://binary.pensoft.net/fig/1078927</uri></graphic></fig></tp:treatment-sec><tp:treatment-sec sec-type="etymology" id="SECID0EHLAK"><title>Etymology.</title><p><italic><tp:taxon-name><tp:taxon-name-part taxon-name-part-type="genus" reg="Ramaria">Ramaria</tp:taxon-name-part></tp:taxon-name></italic> (Lat.): refers to the ramal basidiomata of the specimens.</p><fig id="F6" position="float" orientation="portrait"><object-id xmlns:xlink="http://www.w3.org/1999/xlink" content-type="doi" xlink:type="simple">10.3897/mycokeys.106.125831.figure6</object-id><object-id xmlns:xlink="http://www.w3.org/1999/xlink" content-type="arpha" xlink:type="simple">22261DEA-9A6B-5907-9ECE-E1CCED2810A1</object-id><label>Figure 6.</label><caption><p>Microscopic structures of <italic><tp:taxon-name><tp:taxon-name-part taxon-name-part-type="genus" reg="Calocera">Calocera</tp:taxon-name-part><tp:taxon-name-part taxon-name-part-type="species" reg="ramaria">ramaria</tp:taxon-name-part></tp:taxon-name></italic> (holotype, CLZhao 31166) <bold>a</bold> basidiospores <bold>b</bold> basidia with basidiospores. Scale bars: 5 μm (<bold>a</bold>); 10 μm (<bold>b</bold>).</p></caption><graphic xmlns:xlink="http://www.w3.org/1999/xlink" xlink:href="mycokeys-106-201-g006.jpg" position="float" orientation="portrait" xlink:type="simple" id="oo_1078928.jpg"><uri content-type="original_file" xlink:type="simple">https://binary.pensoft.net/fig/1078928</uri></graphic></fig></tp:treatment-sec><tp:treatment-sec sec-type="diagnosis" id="SECID0EUMAK"><title>Diagnosis.</title><p>Differed from other species in having ramal basidiomata, septate hyphae, usually 4-septate basidiospores (9.2–11 × 3.9–4.4 μm).</p></tp:treatment-sec><tp:treatment-sec sec-type="Fruiting body" id="SECID0EZMAK"><title>Fruiting body.</title><p>Basidiomata stipitate, gregarious, bright orange when fresh, orange brown when dry, gelatinous when soaked, corneous when dry, ramal, repeatedly branched, apically blunt, up to 6.2 cm high; stipe 0.7–1 mm in diam, become orange to reddish brown corneous when dry.</p></tp:treatment-sec><tp:treatment-sec sec-type="Internal features" id="SECID0E5MAK"><title>Internal features.</title><p>Marginal hyphae hyaline, smooth, thin-walled, septate, simple or branched, without clamp connections, 4–5.5 μm in diam; internal hyphae hyaline, smooth or scabrous, thin- to slightly thick-walled, interwoven, with nodose-septa, without clamp connections, 2–3 μm in diam; hyphidia hyaline, smooth, thin-walled, with a simple septum at base, occasionally terminally branched; basidia hyaline, thin-walled, subclavate to clavate, without basal clamp connection, 23–31 × 2–4 μm; basidiospores hyaline, smooth, thin-walled, oblong-ellipsoid to navicular, straight or curved, apiculate, usually 4-septate when mature, occasionally 5-septate, (9.1–)9.2–11(–11.6) × (3.5–)3.9–4.4(–4.7) μm, L = 10.18 μm, W = 4.19 μm, Q = 2.43 (n = 30/1).</p></tp:treatment-sec></tp:taxon-treatment>
