# Supplementary material for: ﻿Morphological characteristics and phylogenetic analyses revealed four new wood inhabiting fungi (Agaricomycetes, Basidiomycota) in Xizang Autonomous Region, China
Source: MycoKeys. 2024 Jun 25;106:201–24. doi: 10.3897/mycokeys.106.125831 (PMC11220403; doi:10.3897/mycokeys.106.125831)
Supplement: XML Treatment for Ceraceomyces rhizomorphus [file mycokeys.106.125831-treatment2.xml]

<!DOCTYPE tp:taxon-treatment
  PUBLIC "-//TaxonX//DTD Taxonomic Treatment Publishing DTD v0 20100105//EN" "tax-treatment-NSO.dtd">
<tp:taxon-treatment xmlns:tp="http://www.plazi.org/taxpub"><tp:treatment-meta><kwd-group><label>Taxon classification</label><kwd>
                <named-content content-type="kingdom">Fungi</named-content>
              </kwd><kwd>
                <named-content content-type="order">Polyporales</named-content>
              </kwd><kwd>
                <named-content content-type="family">Phanerochaetaceae</named-content>
              </kwd></kwd-group><mixed-citation publication-type="journal"><person-group><name><surname>Zhou</surname><given-names>Hong-Min</given-names></name><name><surname>Zhang</surname><given-names>Xun-Chi</given-names></name><name><surname>Li</surname><given-names>Jie-Ting</given-names></name><name><surname>Wu</surname><given-names>Fang</given-names></name><name><surname>Zhao</surname><given-names>Chang-Lin</given-names></name></person-group><article-title>﻿Morphological characteristics and phylogenetic analyses revealed four new wood inhabiting fungi (<tp:taxon-name><tp:taxon-name-part taxon-name-part-type="class">Agaricomycetes</tp:taxon-name-part></tp:taxon-name>, <tp:taxon-name><tp:taxon-name-part taxon-name-part-type="phylum">Basidiomycota</tp:taxon-name-part></tp:taxon-name>) in Xizang Autonomous Region, China</article-title><source>MycoKeys</source><day>25</day><month>06</month><year>2024</year><volume>106</volume><fpage>201</fpage><lpage>224</lpage><pub-id pub-id-type="doi">10.3897/mycokeys.106.125831</pub-id></mixed-citation></tp:treatment-meta><tp:nomenclature><label>﻿</label><tp:taxon-name>
              <object-id xmlns:xlink="http://www.w3.org/1999/xlink" content-type="arpha" xlink:type="simple">6996A41F-4C27-5145-ACB9-B73FEA82AE09</object-id>
              <tp:taxon-name-part taxon-name-part-type="genus" reg="Ceraceomyces">Ceraceomyces</tp:taxon-name-part>
              <tp:taxon-name-part taxon-name-part-type="species" reg="rhizomorphus">rhizomorphus</tp:taxon-name-part>
              <object-id xmlns:xlink="http://www.w3.org/1999/xlink" content-type="mycobank" xlink:type="simple">852584</object-id>
            </tp:taxon-name><tp:taxon-authority>C.L. Zhao &amp; H.M. Zhou</tp:taxon-authority><tp:taxon-status xmlns:xlink="http://www.w3.org/1999/xlink" xlink:type="simple">sp. nov.</tp:taxon-status><xref ref-type="fig" rid="F7">Figs 7</xref><xref ref-type="fig" rid="F8">, 8</xref></tp:nomenclature><tp:treatment-sec sec-type="Holotype" id="SECID0EVOAK"><title>Holotype.</title><p>China, Xizang, Linzhi, Sejilashan National Forest Park, <named-content xmlns:xlink="http://www.w3.org/1999/xlink" content-type="dwc:verbatimCoordinates" xlink:type="simple"><named-content content-type="geo-json" specific-use="{&#34;type&#34;:&#34;Point&#34;,&#34;coordinates&#34;:[95.183333,30.066667]}" id="NCID0E5OAK" xlink:type="simple">29°64'N, 94°71'E</named-content></named-content>, elev. 3848 m, on the fallen branch of <italic><tp:taxon-name><tp:taxon-name-part taxon-name-part-type="genus" reg="Abies">Abies</tp:taxon-name-part></tp:taxon-name></italic>, 2 August 2023, CLZhao 31188 (SWFC).</p><fig id="F7" position="float" orientation="portrait"><object-id xmlns:xlink="http://www.w3.org/1999/xlink" content-type="doi" xlink:type="simple">10.3897/mycokeys.106.125831.figure7</object-id><object-id xmlns:xlink="http://www.w3.org/1999/xlink" content-type="arpha" xlink:type="simple">9DCABD1A-973A-5B01-BB52-C33071EA1D89</object-id><label>Figure 7.</label><caption><p>Basidiomata of <italic><tp:taxon-name><tp:taxon-name-part taxon-name-part-type="genus" reg="Ceraceomyces">Ceraceomyces</tp:taxon-name-part><tp:taxon-name-part taxon-name-part-type="species" reg="rhizomorphus">rhizomorphus</tp:taxon-name-part></tp:taxon-name></italic><bold>A, C</bold> CLZhao 31188 (holotype) <bold>B, D</bold> CLZhao 31185.</p></caption><graphic xmlns:xlink="http://www.w3.org/1999/xlink" xlink:href="mycokeys-106-201-g007.jpg" position="float" orientation="portrait" xlink:type="simple" id="oo_1078929.jpg"><uri content-type="original_file" xlink:type="simple">https://binary.pensoft.net/fig/1078929</uri></graphic></fig></tp:treatment-sec><tp:treatment-sec sec-type="etymology" id="SECID0EGQAK"><title>Etymology.</title><p><italic>Rhizomorphus</italic> (Lat.): refers to the basidiomata with rhizomorphs.</p><fig id="F8" position="float" orientation="portrait"><object-id xmlns:xlink="http://www.w3.org/1999/xlink" content-type="doi" xlink:type="simple">10.3897/mycokeys.106.125831.figure8</object-id><object-id xmlns:xlink="http://www.w3.org/1999/xlink" content-type="arpha" xlink:type="simple">ABEFE4CA-3CFB-5F47-AFF7-F786E49C2DB6</object-id><label>Figure 8.</label><caption><p>Microscopic structures of <italic><tp:taxon-name><tp:taxon-name-part taxon-name-part-type="genus" reg="Ceraceomyces">Ceraceomyces</tp:taxon-name-part><tp:taxon-name-part taxon-name-part-type="species" reg="rhizomorphus">rhizomorphus</tp:taxon-name-part></tp:taxon-name></italic> (holotype, CLZhao 31216) <bold>a</bold> basidiospores <bold>b</bold> basidia <bold>c</bold> basidioles <bold>d</bold> a section of hymenium. Scale bars: 5 μm (<bold>a</bold>); 10 μm (<bold>b–d</bold>).</p></caption><graphic xmlns:xlink="http://www.w3.org/1999/xlink" xlink:href="mycokeys-106-201-g008.jpg" position="float" orientation="portrait" xlink:type="simple" id="oo_1078930.jpg"><uri content-type="original_file" xlink:type="simple">https://binary.pensoft.net/fig/1078930</uri></graphic></fig></tp:treatment-sec><tp:treatment-sec sec-type="diagnosis" id="SECID0EXRAK"><title>Diagnosis.</title><p>Differed from other species in having merulioid, cream to yellowish basidiomata, generative hyphae with clamp connections, cylindrical basidiospores (4.7–6.2 × 1.8–2.3 µm).</p></tp:treatment-sec><tp:treatment-sec sec-type="Fruiting body" id="SECID0E3RAK"><title>Fruiting body.</title><p>Basidiomata resupinate, adnate, smooth to tuberculate when fresh, merulioid upon drying, without odor or taste when fresh, up to 6 cm long, 2 cm wide, 100–200 µm thick. Hymenial surface merulioid, cream to yellowish when fresh, turn to orange yellow upon drying. Margin sterile, white, with rhizomorphs.</p></tp:treatment-sec><tp:treatment-sec sec-type="Hyphal structure" id="SECID0EBSAK"><title>Hyphal structure.</title><p>Hyphal system monomitic, generative hyphae with clamp connections, colorless, thin- to slightly thick-walled, branched, interwoven, 3.5–7 µm in diameter, IKI–, CB–; tissues turn black in KOH.</p></tp:treatment-sec><tp:treatment-sec sec-type="Hymenium" id="SECID0EGSAK"><title>Hymenium.</title><p>Cystidia and cystidioles absent; basidia narrowly clavate to clavate, in a dense palisade, with 4 sterigmata and a basal clamp connection, 16–19 × 3.5–4 µm; basidioles dominant, similar to basidia in shape, but slightly smaller.</p></tp:treatment-sec><tp:treatment-sec sec-type="Spores" id="SECID0ELSAK"><title>Spores.</title><p>Basidiospores cylindrical, with suprahilar depression, colorless, smooth, thin-walled, IKI–, CB–, (4.2–)4.7–6.2(–6.4) × (1.5–)1.8–2.3(–2.4) µm, L = 5.49 µm, W = 2.05 µm, Q = 2.66–2.68 (n = 60/2).</p></tp:treatment-sec><tp:treatment-sec sec-type="material" id="SECID0EQSAK"><title>Additional specimens examined</title><p><bold>(<italic>paratypes</italic>).</bold> China. Xizang, Linzhi, Sejila Mountain National Forest Park, <named-content xmlns:xlink="http://www.w3.org/1999/xlink" content-type="dwc:verbatimCoordinates" xlink:type="simple"><named-content content-type="geo-json" specific-use="{&#34;type&#34;:&#34;Point&#34;,&#34;coordinates&#34;:[95.183333,30.066667]}" id="NCID0E5SAK" xlink:type="simple">29°64'N, 94°71'E</named-content></named-content>, elev. 3848 m, on the trunk of <italic><tp:taxon-name><tp:taxon-name-part taxon-name-part-type="genus" reg="Abies">Abies</tp:taxon-name-part></tp:taxon-name></italic>, 2 August 2023, CLZhao 31153 (SWFC); CLZhao 31154 (SWFC); CLZhao 31161 (SWFC); CLZhao 31202 (SWFC); on the fallen branch of <italic><tp:taxon-name><tp:taxon-name-part taxon-name-part-type="genus" reg="Abies">Abies</tp:taxon-name-part></tp:taxon-name></italic>, 2 August 2023, CLZhao 31184 (SWFC); CLZhao 31185 (SWFC); CLZhao 31197 (SWFC).</p></tp:treatment-sec></tp:taxon-treatment>
