# Supplementary material for: ﻿Morphological characteristics and phylogenetic analyses revealed four new wood inhabiting fungi (Agaricomycetes, Basidiomycota) in Xizang Autonomous Region, China
Source: MycoKeys. 2024 Jun 25;106:201–24. doi: 10.3897/mycokeys.106.125831 (PMC11220403; doi:10.3897/mycokeys.106.125831)
Supplement: XML Treatment for Leptosporomyces linzhiensis [file mycokeys.106.125831-treatment3.xml]

<!DOCTYPE tp:taxon-treatment
  PUBLIC "-//TaxonX//DTD Taxonomic Treatment Publishing DTD v0 20100105//EN" "tax-treatment-NSO.dtd">
<tp:taxon-treatment xmlns:tp="http://www.plazi.org/taxpub"><tp:treatment-meta><kwd-group><label>Taxon classification</label><kwd>
                <named-content content-type="kingdom">Fungi</named-content>
              </kwd><kwd>
                <named-content content-type="order">Atheliales</named-content>
              </kwd><kwd>
                <named-content content-type="family">Atheliaceae</named-content>
              </kwd></kwd-group><mixed-citation publication-type="journal"><person-group><name><surname>Zhou</surname><given-names>Hong-Min</given-names></name><name><surname>Zhang</surname><given-names>Xun-Chi</given-names></name><name><surname>Li</surname><given-names>Jie-Ting</given-names></name><name><surname>Wu</surname><given-names>Fang</given-names></name><name><surname>Zhao</surname><given-names>Chang-Lin</given-names></name></person-group><article-title>﻿Morphological characteristics and phylogenetic analyses revealed four new wood inhabiting fungi (<tp:taxon-name><tp:taxon-name-part taxon-name-part-type="class">Agaricomycetes</tp:taxon-name-part></tp:taxon-name>, <tp:taxon-name><tp:taxon-name-part taxon-name-part-type="phylum">Basidiomycota</tp:taxon-name-part></tp:taxon-name>) in Xizang Autonomous Region, China</article-title><source>MycoKeys</source><day>25</day><month>06</month><year>2024</year><volume>106</volume><fpage>201</fpage><lpage>224</lpage><pub-id pub-id-type="doi">10.3897/mycokeys.106.125831</pub-id></mixed-citation></tp:treatment-meta><tp:nomenclature><label>﻿</label><tp:taxon-name>
              <object-id xmlns:xlink="http://www.w3.org/1999/xlink" content-type="arpha" xlink:type="simple">D349945D-8A6F-5306-AE04-AEAC502F1749</object-id>
              <tp:taxon-name-part taxon-name-part-type="genus" reg="Leptosporomyces">Leptosporomyces</tp:taxon-name-part>
              <tp:taxon-name-part taxon-name-part-type="species" reg="linzhiensis">linzhiensis</tp:taxon-name-part>
              <object-id xmlns:xlink="http://www.w3.org/1999/xlink" content-type="mycobank" xlink:type="simple">852585</object-id>
            </tp:taxon-name><tp:taxon-authority>C.L. Zhao &amp; H.M. Zhou</tp:taxon-authority><tp:taxon-status xmlns:xlink="http://www.w3.org/1999/xlink" xlink:type="simple">sp. nov.</tp:taxon-status><xref ref-type="fig" rid="F9">Figs 9</xref><xref ref-type="fig" rid="F10">, 10</xref></tp:nomenclature><tp:treatment-sec sec-type="Holotype" id="SECID0EDVAK"><title>Holotype.</title><p>China, Xizang, Linzhi, Sjilashan Forest Park, <named-content xmlns:xlink="http://www.w3.org/1999/xlink" content-type="dwc:verbatimCoordinates" xlink:type="simple"><named-content content-type="geo-json" specific-use="{&#34;type&#34;:&#34;Point&#34;,&#34;coordinates&#34;:[95.183333,30.066667]}" id="NCID0EMVAK" xlink:type="simple">29°64'N, 94°71'E</named-content></named-content>, elev. 3848 m, on fallen trunk of <italic><tp:taxon-name><tp:taxon-name-part taxon-name-part-type="genus" reg="Abies">Abies</tp:taxon-name-part></tp:taxon-name></italic>, 2 August 2023, CLZhao 31183 (SWFC).</p><fig id="F9" position="float" orientation="portrait"><object-id xmlns:xlink="http://www.w3.org/1999/xlink" content-type="doi" xlink:type="simple">10.3897/mycokeys.106.125831.figure9</object-id><object-id xmlns:xlink="http://www.w3.org/1999/xlink" content-type="arpha" xlink:type="simple">D72B40D9-F633-5566-B0E2-A871C2ADA1CE</object-id><label>Figure 9.</label><caption><p>Basidiomata of <italic><tp:taxon-name><tp:taxon-name-part taxon-name-part-type="genus" reg="Leptosporomyces">Leptosporomyces</tp:taxon-name-part><tp:taxon-name-part taxon-name-part-type="species" reg="linzhiensis">linzhiensis</tp:taxon-name-part></tp:taxon-name></italic> (holotype, CLZhao 31183). Scale bars: 1 cm (<bold>A</bold>); 1 mm (<bold>B</bold>).</p></caption><graphic xmlns:xlink="http://www.w3.org/1999/xlink" xlink:href="mycokeys-106-201-g009.jpg" position="float" orientation="portrait" xlink:type="simple" id="oo_1078931.jpg"><uri content-type="original_file" xlink:type="simple">https://binary.pensoft.net/fig/1078931</uri></graphic></fig></tp:treatment-sec><tp:treatment-sec sec-type="etymology" id="SECID0EUWAK"><title>Etymology.</title><p><italic><tp:taxon-name><tp:taxon-name-part taxon-name-part-type="genus" reg="Linzhiensis">Linzhiensis</tp:taxon-name-part></tp:taxon-name></italic> (Lat.): refers to the locality (Xizang) of the type specimens.</p><fig id="F10" position="float" orientation="portrait"><object-id xmlns:xlink="http://www.w3.org/1999/xlink" content-type="doi" xlink:type="simple">10.3897/mycokeys.106.125831.figure10</object-id><object-id xmlns:xlink="http://www.w3.org/1999/xlink" content-type="arpha" xlink:type="simple">BCA70EE4-8A92-526E-801E-E99612E57F7F</object-id><label>Figure 10.</label><caption><p>Microscopic structures of <italic><tp:taxon-name><tp:taxon-name-part taxon-name-part-type="genus" reg="Leptosporomyces">Leptosporomyces</tp:taxon-name-part><tp:taxon-name-part taxon-name-part-type="species" reg="linzhiensis">linzhiensis</tp:taxon-name-part></tp:taxon-name></italic> (holotype, CLZhao 31183) <bold>a</bold> basidiospores <bold>b</bold> basidia <bold>c</bold> basidioles <bold>d</bold> A section of hymenium. Scale bars: 5 μm (<bold>a</bold>); 10 μm (<bold>b–d</bold>).</p></caption><graphic xmlns:xlink="http://www.w3.org/1999/xlink" xlink:href="mycokeys-106-201-g010.jpg" position="float" orientation="portrait" xlink:type="simple" id="oo_1078932.jpg"><uri content-type="original_file" xlink:type="simple">https://binary.pensoft.net/fig/1078932</uri></graphic></fig></tp:treatment-sec><tp:treatment-sec sec-type="diagnosis" id="SECID0EFYAK"><title>Diagnosis.</title><p>Differed from other species in having white basidiomata, monomitic hyphal system, cylindrical to oblong ellipsoid basidiospores (3.8–4. × 1.7–2 µm).</p></tp:treatment-sec><tp:treatment-sec sec-type="Fruiting body" id="SECID0EKYAK"><title>Fruiting body.</title><p>Basidiomata resupinate, athelioid, membranous upon drying, without odor or taste when fresh, up to 10 cm long, 4 cm wide, 200 µm thick. Hymenial surface smooth to cracked, white with pink tint when fresh, turning to yellowish cream upon drying. Margin sterile, white, fimbriate.</p></tp:treatment-sec><tp:treatment-sec sec-type="Hyphal structure" id="SECID0EPYAK"><title>Hyphal structure.</title><p>Hyphal system monomitic, generative hyphae with clamp connections, colorless, thin- to slightly thick-walled, branched, interwoven, 2–5 µm in diameter, IKI–, CB–; tissues turn black in KOH.</p></tp:treatment-sec><tp:treatment-sec sec-type="Hymenium" id="SECID0EUYAK"><title>Hymenium.</title><p>Hyphal system monomitic, generative hyphae with clamp connections, colorless, thin-walled, branched, interwoven, 2–3.5 µm in diameter, IKI–, CB–. Basidia clavate, with 4 sterigmata and a basal clamp connection, 11.5–13.5 × 3.2–3.8 µm.</p></tp:treatment-sec><tp:treatment-sec sec-type="Spores" id="SECID0EZYAK"><title>Spores.</title><p>Basidiospores cylindrical to oblong ellipsoid, colorless, smooth, thin-walled, IKI–, CB–, (3.5–)3.8–4.3(–4.7) × (1.7–)1.7–2(–2.3) µm, L = 4.02 µm, W = 1.88 µm, Q = 1.95–2.18 (n = 90/3).</p></tp:treatment-sec><tp:treatment-sec sec-type="material" id="SECID0E5YAK"><title>Additional specimens examined</title><p><bold>(<italic>paratypes</italic>).</bold> China, Xizang, Linzhi, Sjilashan Forest Park, <named-content xmlns:xlink="http://www.w3.org/1999/xlink" content-type="dwc:verbatimCoordinates" xlink:type="simple"><named-content content-type="geo-json" specific-use="{&#34;type&#34;:&#34;Point&#34;,&#34;coordinates&#34;:[103.700000,22.950000]}" id="NCID0EMZAK" xlink:type="simple">22°57'N, 103°42'E</named-content></named-content>, elev. 2100 m, on fallen trunk of <italic><tp:taxon-name><tp:taxon-name-part taxon-name-part-type="genus" reg="Abies">Abies</tp:taxon-name-part></tp:taxon-name></italic>, 2 August 2023, CLZhao 31174 (SWFC); on fallen trunk of <italic><tp:taxon-name><tp:taxon-name-part taxon-name-part-type="genus" reg="Abies">Abies</tp:taxon-name-part></tp:taxon-name></italic>, 2 August 2023, CLZhao 31187 (SWFC); on fallen trunk of <italic><tp:taxon-name><tp:taxon-name-part taxon-name-part-type="genus" reg="Abies">Abies</tp:taxon-name-part></tp:taxon-name></italic>, 2 August 2023, CLZhao 31190 (SWFC).</p></tp:treatment-sec></tp:taxon-treatment>
