# Supplementary material for: ﻿Morphological characteristics and phylogenetic analyses revealed four new wood inhabiting fungi (Agaricomycetes, Basidiomycota) in Xizang Autonomous Region, China
Source: MycoKeys. 2024 Jun 25;106:201–24. doi: 10.3897/mycokeys.106.125831 (PMC11220403; doi:10.3897/mycokeys.106.125831)
Supplement: XML Treatment for Ramaria xizangensis [file mycokeys.106.125831-treatment4.xml]

<!DOCTYPE tp:taxon-treatment
  PUBLIC "-//TaxonX//DTD Taxonomic Treatment Publishing DTD v0 20100105//EN" "tax-treatment-NSO.dtd">
<tp:taxon-treatment xmlns:tp="http://www.plazi.org/taxpub"><tp:treatment-meta><kwd-group><label>Taxon classification</label><kwd>
                <named-content content-type="kingdom">Fungi</named-content>
              </kwd><kwd>
                <named-content content-type="order">Gomphales</named-content>
              </kwd><kwd>
                <named-content content-type="family">Gomphaceae</named-content>
              </kwd></kwd-group><mixed-citation publication-type="journal"><person-group><name><surname>Zhou</surname><given-names>Hong-Min</given-names></name><name><surname>Zhang</surname><given-names>Xun-Chi</given-names></name><name><surname>Li</surname><given-names>Jie-Ting</given-names></name><name><surname>Wu</surname><given-names>Fang</given-names></name><name><surname>Zhao</surname><given-names>Chang-Lin</given-names></name></person-group><article-title>﻿Morphological characteristics and phylogenetic analyses revealed four new wood inhabiting fungi (<tp:taxon-name><tp:taxon-name-part taxon-name-part-type="class">Agaricomycetes</tp:taxon-name-part></tp:taxon-name>, <tp:taxon-name><tp:taxon-name-part taxon-name-part-type="phylum">Basidiomycota</tp:taxon-name-part></tp:taxon-name>) in Xizang Autonomous Region, China</article-title><source>MycoKeys</source><day>25</day><month>06</month><year>2024</year><volume>106</volume><fpage>201</fpage><lpage>224</lpage><pub-id pub-id-type="doi">10.3897/mycokeys.106.125831</pub-id></mixed-citation></tp:treatment-meta><tp:nomenclature><label>﻿</label><tp:taxon-name>
              <object-id xmlns:xlink="http://www.w3.org/1999/xlink" content-type="arpha" xlink:type="simple">9939FB18-1A60-5780-B821-1FC76B01C776</object-id>
              <tp:taxon-name-part taxon-name-part-type="genus" reg="Ramaria">Ramaria</tp:taxon-name-part>
              <tp:taxon-name-part taxon-name-part-type="species" reg="xizangensis">xizangensis</tp:taxon-name-part>
              <object-id xmlns:xlink="http://www.w3.org/1999/xlink" content-type="mycobank" xlink:type="simple">852586</object-id>
            </tp:taxon-name><tp:taxon-authority>C.L. Zhao &amp; H.M. Zhou</tp:taxon-authority><tp:taxon-status xmlns:xlink="http://www.w3.org/1999/xlink" xlink:type="simple">sp. nov.</tp:taxon-status><xref ref-type="fig" rid="F11">Figs 11</xref><xref ref-type="fig" rid="F12">, 12</xref></tp:nomenclature><tp:treatment-sec sec-type="Holotype" id="SECID0EY2AK"><title>Holotype.</title><p>China, Xizang, Linzhi, Sejila Mountain National Forest Park, <named-content xmlns:xlink="http://www.w3.org/1999/xlink" content-type="dwc:verbatimCoordinates" xlink:type="simple"><named-content content-type="geo-json" specific-use="{&#34;type&#34;:&#34;Point&#34;,&#34;coordinates&#34;:[95.183333,30.066667]}" id="NCID0EB3AK" xlink:type="simple">29°64'N, 94°71'E</named-content></named-content>, elev. 3850 m, gregarious on the humus under <italic><tp:taxon-name><tp:taxon-name-part taxon-name-part-type="genus" reg="Abies">Abies</tp:taxon-name-part></tp:taxon-name></italic>, 2 August 2023, CLZhao 31169 (SWFC).</p><fig id="F11" position="float" orientation="portrait"><object-id xmlns:xlink="http://www.w3.org/1999/xlink" content-type="doi" xlink:type="simple">10.3897/mycokeys.106.125831.figure11</object-id><object-id xmlns:xlink="http://www.w3.org/1999/xlink" content-type="arpha" xlink:type="simple">9200BF5D-A6C9-5350-ADE6-09B87B501B07</object-id><label>Figure 11.</label><caption><p>Basidiomata of <italic><tp:taxon-name><tp:taxon-name-part taxon-name-part-type="genus" reg="Ramaria">Ramaria</tp:taxon-name-part><tp:taxon-name-part taxon-name-part-type="species" reg="xizangensis">xizangensis</tp:taxon-name-part></tp:taxon-name></italic> (holotype, CLZhao 31169). Scale bars: 1 cm (<bold>A, B</bold>).</p></caption><graphic xmlns:xlink="http://www.w3.org/1999/xlink" xlink:href="mycokeys-106-201-g011.jpg" position="float" orientation="portrait" xlink:type="simple" id="oo_1078933.jpg"><uri content-type="original_file" xlink:type="simple">https://binary.pensoft.net/fig/1078933</uri></graphic></fig></tp:treatment-sec><tp:treatment-sec sec-type="etymology" id="SECID0EH4AK"><title>Etymology.</title><p><italic><tp:taxon-name><tp:taxon-name-part taxon-name-part-type="genus" reg="Xizangensis">Xizangensis</tp:taxon-name-part></tp:taxon-name></italic> (Lat.): refers to the locality (Xizang) of the type specimens.</p><fig id="F12" position="float" orientation="portrait"><object-id xmlns:xlink="http://www.w3.org/1999/xlink" content-type="doi" xlink:type="simple">10.3897/mycokeys.106.125831.figure12</object-id><object-id xmlns:xlink="http://www.w3.org/1999/xlink" content-type="arpha" xlink:type="simple">97FCF56D-2D99-55AF-BC85-F5934FDF86FF</object-id><label>Figure 12.</label><caption><p>Microscopic structures of <italic><tp:taxon-name><tp:taxon-name-part taxon-name-part-type="genus" reg="Ramaria">Ramaria</tp:taxon-name-part><tp:taxon-name-part taxon-name-part-type="species" reg="xizangensis">xizangensis</tp:taxon-name-part></tp:taxon-name></italic> (CLZhao 31169, holotype) <bold>a</bold> basidiospores <bold>b</bold> basidia <bold>c</bold> a section of hymenium. Scale bars: 5 μm (<bold>a</bold>); 10 μm (<bold>b, c</bold>).</p></caption><graphic xmlns:xlink="http://www.w3.org/1999/xlink" xlink:href="mycokeys-106-201-g012.jpg" position="float" orientation="portrait" xlink:type="simple" id="oo_1078934.jpg"><uri content-type="original_file" xlink:type="simple">https://binary.pensoft.net/fig/1078934</uri></graphic></fig></tp:treatment-sec><tp:treatment-sec sec-type="diagnosis" id="SECID0EW5AK"><title>Diagnosis.</title><p>Differed from other species in having flesh pink basidiomata, monomitic hyphal system, generative hyphae with clamp connections, ellipsoid to cylindrical, densely warted basidiospores (9.7–11.8 × 3.9–4.9 µm).</p></tp:treatment-sec><tp:treatment-sec sec-type="Fruiting body" id="SECID0E25AK"><title>Fruiting body.</title><p>Basidiomata solitary to gregarious, with 8 cm high × 6 cm wide at the widest point, repeat branched dichotomously in 4–5 ranks, flesh pink when fresh, become clay buff with dry; apices obtuse, orange yellow when fresh, becoming fuscous when dry. Stipe ≥ 3 cm high, compound to fasciculate in groups of 5, emerging from a common base, concolorous with the branches.</p></tp:treatment-sec><tp:treatment-sec sec-type="Hyphal structure" id="SECID0EA6AK"><title>Hyphal structure.</title><p>Hyphal system monomitic, generative hyphae with clamp connections, branched, walls smooth and hyaline; basal stem with tramal hyphae 4–7 μm wide and inflated ones up to 10 μm, occasionally branched, thin-walled, parallel arranged, hyaline; tramal hyphae of branches 3–4 μm wide.</p></tp:treatment-sec><tp:treatment-sec sec-type="Hymenium" id="SECID0EF6AK"><title>Hymenium.</title><p>Hymenium all along the basidiomata. Basidia clavate, in a dense palisade, with 4 sterigmata and a basal clamp connection. Basidioles elongated clavate, smooth, hyaline, contents homogeneous, 23.5–34 × 6–7 μm.</p></tp:treatment-sec><tp:treatment-sec sec-type="Spores" id="SECID0EK6AK"><title>Spores.</title><p>Basidiospores ellipsoid to cylindrical, densely warted, with 1–2 several guttulae, IKI–, CB–, 9.7–11.8(–12.5) × (3.8–)3.9–4.9(–5.1) µm, L = 10.69 µm, W = 4.29 µm, Q = 2.49 (n = 30/1).</p></tp:treatment-sec><tp:treatment-sec sec-type="material" id="SECID0EP6AK"><title>Additional specimens examined</title><p><bold>(<italic>paratypes</italic>).</bold> China, Xizang, Linzhi, Sejila Mountain National Forest Park, <named-content xmlns:xlink="http://www.w3.org/1999/xlink" content-type="dwc:verbatimCoordinates" xlink:type="simple"><named-content content-type="geo-json" specific-use="{&#34;type&#34;:&#34;Point&#34;,&#34;coordinates&#34;:[95.233333,30.116667]}" id="NCID0E46AK" xlink:type="simple">29°67'N, 94°74'E</named-content></named-content>, elev. 3850 m, gregarious on the humus under <italic><tp:taxon-name><tp:taxon-name-part taxon-name-part-type="genus" reg="Abies">Abies</tp:taxon-name-part></tp:taxon-name></italic>, 2 August 2023, CLZhao 31180 (SWFC); on ground in forest of <italic><tp:taxon-name><tp:taxon-name-part taxon-name-part-type="genus" reg="Abies">Abies</tp:taxon-name-part></tp:taxon-name></italic>, 2 August 2023, CLZhao 31204 (SWFC).</p></tp:treatment-sec></tp:taxon-treatment>
